# Supplementary material for: Ventromedial hypothalamus (VMHvl) nNOS neurons regulate social behaviors in a sex-specific manner
Source: Commun Biol. 2025 Dec 1;8:1732. doi: 10.1038/s42003-025-09279-y (PMC12672838; doi:10.1038/s42003-025-09279-y)
Supplement: Supplementary file 3 — Supplementary Data 1 [file 42003_2025_9279_MOESM3_ESM.xlsx]

## Sheet: Figure 1
B
Eralpha
Male	82	78.3333	46	52	51.5
Female	237	207	232	235.5
nNOS
Male	30	37	42	38	40.5
Female	39.6	41	36.75	39.5
nNOS-Eralpha/nNOS
Male	53.3333	43.271	26.2963	34.2105	30.2778
Female	63.9234	68.3363	47.2261	65.6654
C
Eralpha
pvlm	56	38	53.5	70
pvll	181	169	178.5	165.5
nNOS
pvlm	5.8	6	2.25	7.5
pvll	33.8	35	34.5	32
nNOS-Eralpha/nNOS
pvlm	13.7143	27.1429	0	21.4286
pvll	73.0095	76.1513	50.4673	77.1825

## Sheet: Figure 2
Males
C
Behavior	Fighting	Mating	non-responding	Both
Percentage (%)	15	19	55	11
D
cfos-nnos/nnos	object	9.15771	9.18845	5.54542	11.1228
	mating	18.0231	36.7651	18.4028	9.34461	11.5779
pERK-nnos/nnos	object	0.740196	4.41936	4.0979	2.8655
	fighting	10.0986	31.931	20.1389	5.19135	7.74452
pERK-cfos-nnos/nnos	object	0.239234	3.88128	3.46939	1.8018
	behavior	8.15217	22.2222	15.4762	2.36686	5.73248
pERK-cfos-nnos/nnos	object	0.704225	8.51872	11.8825	7.63889
	behavior	14.8142	22.9737	23.2353	4.48653	9.17597
Females
E
Behavior	Fighting	Mating	non-responding	Both
Percentage (%)	3	14	81	2
F
cfos-nnos/nnos	object	8.53205	7.29353	6.06628	7.68835	5.95571	7.50285
	mating	10.2804	8.53822	22.5673	15.1177
pERK-nnos/nnos	object	2.79809	6.33616	6.07069	6.3948	5.63938	2.82258
	fighting	5.39438	6.32479	0	0
pERK-cfos-nnos/nnos	object	1.983	3.8674	3.96476	5.05227	2	2.06612
	behavior	4.08163	3.72208	0	0
pERK-nnos/nnos	object	2.79809	6.33616	6.07069	6.3948	5.63938	2.82258
	virgen	5.39438	6.32479	0	0
	isolated and trained	8.2876	4.63978	8.63896	4.86298	0.893551	16.0224	10.7033	1.41509
	lactating	14.7412	23.2144	1.78954

## Sheet: Figure 3
Males
B
Aggression (%)	Test 1	Control	26.67	37.7098	10.2357	25.0582	19.845	43.127
		nNOS-del	18.1183	1.76267	21.7688	0.5825	13.33	10.741	18.7522	24.8892	15.1673
	Test 2	Control	32.4777	23.0747	21.7492	9.20233	17.3142	28.2693
		nNOS-del	7.31233	6.7205	8.01317	15.7122	0	19.7245	2.16	0	9.397
	Test 3	Control	34.2602	20.761	21.0778	18.1493	12.5967	20.2138
		nNOS-del	11.3057	5.728	5.9235	1.91283	4.75267	10.9832	0.974667	7.75567	8.26217
Attack latency (s)	Test 1	Control	200	33.675	147.557	122.506	56.839	84.444
		nNOS-del	365.833	600	600	600	109.101	513.825	97.009	600	536.22
	Test 2	Control	30.075	6.125	43.097	185.145	37.201	79.177
		nNOS-del	600	600	600	93.031	251.577	33.845	600	600	88.707
	Test 3	Control	74.073	6.716	0.918	38.344	20.234	585.463
		nNOS-del	600	600	600	84.548	600	29.666	600	213.265	129.765
Attack number (n)	Test 1	Control	6	22	6	11	12	18
		nNOS-del	3	0	0	0	6	2	15	0	1
	Test 2	Control	29	22	23	5	7	29
		nNOS-del	0	0	0	10	1	23	0	0	2
	Test 3	Control	22	24	23	19	8	3
		nNOS-del	0	0	0	3	0	5	0	7	12
Mice attacking (%)	Control	100
	nNOS-del	44
nNOS (n)	Control	73.5	57.5	65	65.5	77
	nNOS-del	24	38	14	13.5	11.5	12	16
Correlation	Control	nNOS (n)	73.5	57.5	65	65.5	77
		Aggression (%)	34.2602	20.761	21.0778	12.5967	20.2138
	nNOS-del	nNOS (n)	24	38	14	13.5	11.5	12	16
		Aggression (%)	11.3057	5.728	5.9235	1.91283	10.9832	0.974667	7.75567
C
Social preference	Control	0.401709	0.149758	0.0784314	0.0747663	0.0212766	0.0655022
	nNOS-del	0.606383	0.39604	-0.132275	0.403509	0.59447	0.0939226	0.30303	0.195266	0.0526316
Mate preference	Control	0.0707965	0.167464	0.113208	0.237209	-0.020202	0.0476191
	nNOS-del	-0.313131	-0.224719	0.425287	-0.509434	-0.109756	0.158879	0.0114942	-0.0541872	0.371681
D
Mount&Intromission (n)	Test 1	Control	6	24	15	0	13	10
		nNOS-del	1	4	2	0	0	0	0	0	5
	Test 2	Control	22	30	25	14	11	19
		nNOS-del	2	0	0	19	0	14	0	4	15
	Test 3	Control	12	30	15	15	9	4
		nNOS-del	7	0	1	20	0	26	0	18	9
Intromission latency (s)	Test 1	Control	570	560	600	600	528	295	600
		nNOS-del	600	600	600	600	600	600	600	600	480
	Test 2	Control	328	330	500	475	600	206	600
		nNOS-del	600	600	600	422	600	600	600	600	600
	Test 3	Control	380	60	450	360	375	600	600
		nNOS-del	600	600	600	240	600	136	600	580	580
E
Mounts (n)	Control	40	15	24	51	46	23
	nNOS-del	20	6	0	42	1	26	20	6	30
Intromissions (n)	Control	50	73	46	11	13	29
	nNOS-del	17	0	0	10	0	17	16	28	23
Copulation latency (s)	Control	69	35	59	248	155	212
	nNOS-del	642	720	1800	151	1588	157	280	45	265
Correlation	Control	nNOS (n)	73.5	57.5	65	65.5	77
		Mounts&Intromissions	90	88	70	59	52
	nNOS-del	nNOS (n)	24	38	14	13.5	11.5	12	16
		Mounts&Intromissions	37	6	0	52	43	34	53

## Sheet: Figure 4
Females
B
Dominant/ Aggressive behavior (%)	Test 1	Control	9.03517	22.0693	10.2548	14.9848	0.563	1.3815	21.3025	3.2415
		nNOS-del	3.66283	24.807	4.56333	23.4858	27.7573	8.62183	18.9263	13.4727
	Test 2	Control	11.201	12.1158	17.3855	12.4793	5.53917	14.7488	21.4503	13.3923
		nNOS-del	4.2255	10.5302	3.67683	18.182	9.92433	4.42733	33.6187	17.7672
	Test 3	Control	22.8107	31.4098	8.87883	21.6128	0	17.6558	15.323	6.93867
		nNOS-del	2.24283	12.1308	19.4902	24.0855	14.2375	17.6957	17.5735	22.0308
Attack latency (s)	Test 1	Control	600	283.647	182.199	600	600	600	358.507	600
		nNOS-del	600	114.712	600	600	53.3	600	301.813	600
	Test 2	Control	600	143.16	600	600	600	600	292.531	600
		nNOS-del	600	233.523	600	423.809	400.803	600	600	383.328
	Test 3	Control	600	242.678	600	600	600	600	519.894	600
		nNOS-del	600	600	600	396.715	600	600	600	570.61
Attack number (n)	Test 1	Control	0	19	8	0	0	0	7	0
		nNOS-del	0	10	0	0	10	0	4	0
	Test 2	Control	0	8	0	0	0	0	6	0
		nNOS-del	0	10	0	1	1	0	0	7
	Test 3	Control	0	11	0	0	0	0	1	0
		nNOS-del	0	0	0	5	0	0	0	8
C
Social preference	Control	0.0114942	0.107914	0.109948	0.0123457	0.341176	0.0243902	0.0514286	0.298013	0.0597015	0.0935252
	nNOS-del	0.045045	-0.157895	0	-0.352381	-0.190476	-0.544304	-0.137255	0.212121	0.275862	0.103896	-0.515789	-0.164835	-0.157895	-0.10828
Mate preference	Control	-0.487179	0.105263	0.416667	0.392593	0.59322	-0.102941	-0.349206	0.191011	0.106061	-0.209677	0.133333	-0.059603	0.27907	-0.321739	0.140741	-0.308411
	nNOS-del	0.111864	-0.0888889	0	0.404762	0.643836	0.329114	0.289618	0.211679	0.294118	0.106061	0.22	0.136364	0.102804	0.244444
	Control	M-D	0.416667	0.191011	0.140741	0.105263	-0.102941	-0.209677	-0.308411	-0.321739	-0.349206	-0.487179
		P-E	0.133333	0.392593	0.27907	0.59322	0.00518135	-0.0596026	0.416667
	nNOS-del	M-D	-0.0888889	0.404762	0.329114	0.106061	0.22	0.244444	0	0.294118	0.136364	0.289618
		P-E	0.643836	0.111864	0.211679	0.102804
D
Social investigation (%)	Test 1	Control	17.1913	19.842	10.8812	34.418	21.5347	22.496	42.3297	21.874
		nNOS-del	15.285	35.3827	22.1162	25.5955	23.7415	54.1993	6.9155	23.4797
	Test 2	Control	33.4812	9.218	19.1883	27.9797	10.5733	27.9668	30.0955	17.6007
		nNOS-del	18.265	27.174	44.1385	23.9293	23.5353	38.6205	23.9758	23.268
	Test 3	Control	28.5767	11.1015	18.8805	35.648	13.0027	23.8658	27.4812	20.2425
		nNOS-del	25.1512	16.6982	30.8717	30.2153	19.5728	50.5745	23.2977	37.3575
E
Lordosis (%)	Test 1	Control	40	50	30	60	60	60	0
		nNOS-del	10	30	0	20	0	10	0
	Test 2	Control	50	90	40	80	30	70	20
		nNOS-del	10	20	0	10	10	20	0
	Test 3	Control	60	70	60	60	60	80	30
		nNOS-del	10	0	0	0	0	10	0
Correlation	Control	nNOS (n)	51	55	53.5	55.5	50.5
		Lordosis (%)	70	60	60	80	30
	nNOS-del	nNOS (n)	3.5	8.5	3.5	1	9.5	2
		Lordosis (%)	0	10	0	0	10	0
F
nNOS (n)	Intact	Control	64.5	82	56.5	65.5	43.5	52	51
		nNOS-del	7.5	12.5	8.5	4.5	6	38.5	2
nNOS (n)	OVX+E2	Control	51	55	53.5	55.5	50.5
		nNOS-del	3.5	8.5	3.5	1	9.5	2
Mice attacking (%)	Control
	nNOS-del
nNOS (n)	Control
	nNOS-del
Correlation	Control	nNOS (n)
		Aggression (%)
	nNOS-del	nNOS (n)
		Aggression (%)
C
Social preference	Control
	nNOS-del
Mate preference	Control
	nNOS-del
D
Intromission latency (s)	Test 1	Control
		nNOS-del
	Test 2	Control
		nNOS-del
	Test 3	Control
		nNOS-del
E
Mounts (n)	Control
	nNOS-del
Intromissions (n)	Control
	nNOS-del
Copulation latency (s)	Control
	nNOS-del
Correlation	Control	nNOS (n)
		Mounts&Intromissions
	nNOS-del	nNOS (n)
		Mounts&Intromissions

## Sheet: Supplementary Figure 1
Female
A
Aggression (%)	GH	14.5508	0	0	1.41317	8.19083	0.4915
	IST	20.1288	21.2968	23.8922	12.4948	10.7703	26.8168
Attack (n)	GH	55	0	0	0	3	0
	IST	19	7	0	1	4	2
Latency to attack (s)	GH	57.929	600	600	600	211.87	600
	IST	302.661	413.601	600	330.968	234.889	37.93
Mice attacking (%)	GH	No Attack	80
		Attack	20
	IST	No Attack	17
		Attack	83
B
PVN OXT (n)	GH	46.3333	53.1667	69.3333	48.8333	71.5
	IST	56	76.5	75.25	81	55	85.1667
PVN OXT-cFOS/OXT (%)	GH	42.3307	9.57761	14.073	10.912	8.79577
	IST	55.8386	41.3992	55.6634	56.9238	45.5833	63.2034
SON OXT (n)	GH	16	24.5	15.1667	18.8	24.5
	IST	25.6667	22	20.6	23.6667	33.1667
SON OXT-cFOS/OXT (%)	GH	35.2976	35.1838	46.9566	38.6525	33.9637
	IST	45.2009	41.1018	62.1749	55.5168	70.7863
